# Supplementary material for: Photocatalytic Depolymerization of Lignin: C-O Bond Cleavage in β-O-4 Models Using S-Doped Ultra-Thin Bi3O4Cl Nanosheets
Source: Molecules. 2024 Dec 18;29(24):5979. doi: 10.3390/molecules29245979 (PMC11679700; doi:10.3390/molecules29245979)
Supplement: Supplementary file 1 [file molecules-29-05979-s001.zip]

Archive with 1 entries (1 files):
- molecules-3311568-supplementary.pdf
